# Supplementary material for: Integrated pyroptosis measurement and metabolomics to elucidate the effect and mechanism of tangzhiqing on atherosclerosis
Source: Front Physiol. 2022 Sep 12;13:937737. doi: 10.3389/fphys.2022.937737 (PMC9512057; doi:10.3389/fphys.2022.937737)
Supplement: Supplementary file 1 [file Table2.xlsx]

## Sheet: string_interactions_short-2.tsv
degree.layout	name	selected	shared name
36	PTGS2	FALSE	PTGS2
40	CYP2C9	FALSE	CYP2C9
40	CYP2E1	FALSE	CYP2E1
38	CYP2C8	FALSE	CYP2C8
43	CYP4A22	FALSE	CYP4A22
40	CYP3A4	FALSE	CYP3A4
37	CYP2J2	FALSE	CYP2J2
42	CYP4A11	FALSE	CYP4A11
36	CYP1A2	FALSE	CYP1A2
43	CYP2B6	FALSE	CYP2B6
