# Supplementary material for: Integrated pyroptosis measurement and metabolomics to elucidate the effect and mechanism of tangzhiqing on atherosclerosis
Source: Front Physiol. 2022 Sep 12;13:937737. doi: 10.3389/fphys.2022.937737 (PMC9512057; doi:10.3389/fphys.2022.937737)
Supplement: Supplementary file 4 [file Table4.XLSX]

## Sheet: Sheet1
		control	model	TZQ4g/kg	TZQ8g/kg	Ator3mg/kg		control	model	TZQ4g/kg	TZQ8g/kg	Ator3mg/kg
	ASC	3610.76	33551.3	31940.1	25445.8	31789.9	ASC/GAPDH	0.143679	1.217	1.0135	0.784764	1.06218
		3729.05	27498.4	27196.8	8920.12	20401.1		0.148386	0.997444	0.862991	0.275102	0.681652
		6892.01	41875.4	39518.7	28494.5	28641.6		0.274247	1.51894	1.25398	0.878787	0.956988
							Mean	0.188771	1.24446	1.04349	0.646217	0.900273
							SD	0.0740618	0.26183	0.197213	0.324816	0.196501
	GSDMD	6757.88	33556.5	32994.8	27746.4	28231.7	GSDMD/GAPDH	0.26891	1.21719	1.04697	0.855714	0.943292
		2162.26	34015.2	30200.6	25680.5	32657.2		0.0860404	1.23383	0.958306	0.792001	1.09116
		2753.13	32116.3	31375.3	32266.1	33943.9		0.109553	1.16495	0.99558	0.995103	1.13415
							Mean	0.154834	1.20532	1.00028	0.880939	1.0562
							SD	0.0994892	0.0359393	0.0445179	0.103874	0.100118
	GAPDH	25130.7	27568.8	31514.6	32424.8	29928.9
