# Supplementary material for: Integrated pyroptosis measurement and metabolomics to elucidate the effect and mechanism of tangzhiqing on atherosclerosis
Source: Front Physiol. 2022 Sep 12;13:937737. doi: 10.3389/fphys.2022.937737 (PMC9512057; doi:10.3389/fphys.2022.937737)
Supplement: Supplementary file 5 [file Table1.xlsx]

## Sheet: string_interactions_short-2.tsv
degree.layout	name	selected	shared name
43	CYP2B6	FALSE	CYP2B6
43	CYP4A22	FALSE	CYP4A22
42	CYP4A11	FALSE	CYP4A11
40	CYP2E1	FALSE	CYP2E1
40	CYP2C9	FALSE	CYP2C9
40	CYP3A4	FALSE	CYP3A4
38	CYP2C8	FALSE	CYP2C8
37	CYP2J2	FALSE	CYP2J2
36	PTGS2	FALSE	PTGS2
36	CYP1A2	FALSE	CYP1A2
32	ALOX15	FALSE	ALOX15
32	PTGS1	FALSE	PTGS1
31	PLA2G2F	FALSE	PLA2G2F
31	PLA2G6	FALSE	PLA2G6
31	ALOX5	FALSE	ALOX5
30	PLA2G1B	FALSE	PLA2G1B
30	PLA2G4A	FALSE	PLA2G4A
30	CYP4F8	FALSE	CYP4F8
29	ALOX12	FALSE	ALOX12
29	PLA2G2E	FALSE	PLA2G2E
29	PLA2G5	FALSE	PLA2G5
29	PLA2G10	FALSE	PLA2G10
29	PLA2G2A	FALSE	PLA2G2A
29	ALOX15B	FALSE	ALOX15B
28	PLA2G2D	FALSE	PLA2G2D
27	PLA2G3	FALSE	PLA2G3
27	PLA2G12A	FALSE	PLA2G12A
26	PLA2G12B	FALSE	PLA2G12B
26	PLA2G4C	FALSE	PLA2G4C
24	CYP1A1	FALSE	CYP1A1
22	PLA2G4E	FALSE	PLA2G4E
22	PLA2G4D	FALSE	PLA2G4D
21	CYP3A5	FALSE	CYP3A5
21	CYP3A7	FALSE	CYP3A7
20	PLA2G4F	FALSE	PLA2G4F
20	IL1B	FALSE	IL1B
20	CYP2A6	FALSE	CYP2A6
19	CYP4B1	FALSE	CYP4B1
15	CYP2A13	FALSE	CYP2A13
14	CYP3A43	FALSE	CYP3A43
14	CYP4F12	FALSE	CYP4F12
13	CYP2D6	FALSE	CYP2D6
13	CYP2C18	FALSE	CYP2C18
12	IL18	FALSE	IL18
12	CASP1	FALSE	CASP1
12	CYP19A1	FALSE	CYP19A1
12	CYP1B1	FALSE	CYP1B1
11	CYP2S1	FALSE	CYP2S1
11	CYP2A7	FALSE	CYP2A7
11	CYP2F1	FALSE	CYP2F1
10	CYP4F11	FALSE	CYP4F11
9	HSD11B1	FALSE	HSD11B1
8	NLRP3	FALSE	NLRP3
7	MEFV	FALSE	MEFV
7	PYCARD	FALSE	PYCARD
7	GSDMD	FALSE	GSDMD
6	NEK7	FALSE	NEK7
4	IL1RAP	FALSE	IL1RAP
4	IL1R2	FALSE	IL1R2
4	CYP4X1	FALSE	CYP4X1
3	IL18RAP	FALSE	IL18RAP
2	HSD11B2	FALSE	HSD11B2
